# Supplementary material for: Genome mining for drug discovery: cyclic lipopeptides related to daptomycin
Source: J Ind Microbiol Biotechnol. 2021 Mar 19;48(3-4):kuab020. doi: 10.1093/jimb/kuab020 (PMC9113097; doi:10.1093/jimb/kuab020)
Supplement: kuab020_Supplemental_Files [file kuab020_Supplemental_Files.zip]

Archive with 11 entries (11 files):
- Supplemental Materials 7-24-2020.docx
- Table S1 Mol beacons lipopeptide BGCs 7-16-20.docx
- Table S2 DptF (ACP) multiprobe 3-24-20.docx
- Table S3 DptG 7-16-20.docx
- Table S4 MbtH codes for lipopeptides 7-16-20.docx
- Table S5 MbtH codes NRPS BGCs 7-16-20.docx
- Table S6  DptM homolog ABC transporter 7-16-2020.docx
- Table S7 DptN ABC transporter homologs 7-16-20.docx
- Table S8 DptP transport-resistance 7-16-20.docx
- Table S9 PstA homologs 7-16-20.docx
- Table S10 PstB homologs 7-16-20.docx
